# Supplementary material for: Young «oil site» of the Uzon Caldera as a habitat for unique microbial life
Source: BMC Microbiol. 2020 Nov 24;20(Suppl 2):349. doi: 10.1186/s12866-020-02012-1 (PMC7685581; doi:10.1186/s12866-020-02012-1)
Supplement: Supplementary file 2 — Additional file 2: Table S1. Water samples. Note: b.d.l. – below detected limit, n.d. – no data. [file 12866_2020_2012_MOESM2_ESM.xls]

## Sheet: Лист2
Date	Date	U20	U3 kot	U3 yasher	U3-1-3	U3-2-3	U3_AS	U3-4-9	U3-4-10	U5-1	G11-1а
		Burlyashchiy spring	unnamed cauldron	Yashcheritsa spring	sampling pit, clay	sampling pit, clay	sampling pit, arsenic sulfides	sampling pit, oil drops	sampling pit, oil drops	Thermophilic spring	Geyser valley
Temperature	°C	89	86	77	77	67	23	61	55	70	93
pH	pH	6.91	4.4	4.52	3.8	2.85	2.8	4.43	5.4	6.29	8.56
Eh	mV	132	120	406	106	124	216	69	-5	-34	180
TDS (measured)	mg/L	650	759	392	612	1330	732	391	312	404	1320
TDS(calculated)	mg/L	925.8	846.96	55.862	886.14	1234.8	755.64	581.06	531.23	N.d.	N.d.
Ca2+	mg/L	27	32.9	23	19	79	10	17	14	32	22
Mg2+	mg/L	5.3	7.4	7.1	9.7	19	5.2	5.5	4	10	0.026
Na+	mg/L	219	170	69	73	87	68	87	74	129	547
K+	mg/L	19	12.7	6.2	7.3	10	7.1	4.5	3.7	15	36
HCO3-	mg/L	147	7.463	15.66	156.1	192.1	171.9	69.35	103.9	490.9	13.72
SO42-	mg/L	176.3	280	232.9	407.9	851.4	284.5	165.4	90.3	12	142.6
Cl-	mg/L	208.6	200	66.7	63.2	64.1	78.8	104.4	113.2	101.7	757.4
H2S	mg/L	N.d.	2.3	N.d.	N.d.	N.d.	N.d.	N.d.	N.d.	N.d.	N.d.
DOC	mg/L	1.03	1.709	1.348	1.805	4.656	N.d.	2.969	2.221	1.439	2.145
Li	µg/L	590	270	260	170	560	210	150	110	410	2800
Be	µg/L	0.011	0.3	0.49	0.11	5.7	0.41	0.1	0.025	0.036	0.011
B	µg/L	11000	10800	4200	4000	3600	4600	6100	6200	6700	20000
Al	µg/L	110	620	63	13000	14000	1900	15	19	6.5	53
Si	µg/L	11000	119000	130000	130000	170000	120000	120000	120000	130000	150000
P	µg/L	110	<30	75	51	170	140	44	91	260	11
Ti	µg/L	2.5	<1	2.9	4.3	11	2.6	2.4	1.6	0.49	2
V	µg/L	0.59	3.4	0.99	57	110	15	0.5	1.1	0.15	2.1
Cr	µg/L	0.25	<0.025	0.24	1.1	1.4	0.4	0.25	0.27	0.29	0.73
Mn	µg/L	220	930	690	1100	4800	1000	660	380	860	5.9
Fe	µg/L	76	2060	1400	1100	5400	1100	130	100	110	32
Co	µg/L	0.086	0.28	1.1	2.4	0.5	0.041	0.031	0.1	0.052	0.048
Ni	µg/L	0.16	4.4	0.74	0.94	0.48	0.17	0.21	0.22	0.27	0.23
Cu	µg/L	0.32	<0.025	0.41	0.28	0.7	0.24	0.25	0.24	0.3	0.89
Zn	µg/L	18	8.4	29	27	41	13	11	4.8	16	2.8
Ga	µg/L	0.1	0.6	0.026	0.31	0.55	0.093	0.03	0.03	0.051	2.2
Ge	µg/L	4.7	1.65	2.4	3.5	1.5	2.6	2.8	3.2	4	31
As	µg/L	270	180	650	39	16	5.4	160	610	55	1500
Se	µg/L	0.32	N.d.	0.29	0.5	1.4	0.67	0.36	<0.22	0.39	0.43
Br	µg/L	840	N.d.	270	250	250	320	410	420	330	2500
Rb	µg/L	48	45	15	29	45	21	13	12	35	270
Sr	µg/L	110	123	100	69	300	95	69	62	170	120
Y	µg/L	0.049	2.4	0.23	2	65	10	0.98	0.35	0.035	0.009
Zr	µg/L	0.025	<0.025	0.0093	0.02	0.31	0.044	0.0096	0.03	0.014	0.022
Nb	µg/L	0.0013	<0.025	7.80E-04	6.10E-04	4.90E-04	0.00062	3.00E-04	8.60E-04	5.20E-04	0.0021
Mo	µg/L	0.43	0.26	0.46	0.032	0.017	0.032	0.017	0.047	0.023	43
Ru	µg/L	< 0.0017	<0.025	0.002	<0.0017	0.0035	<0.0017	0.002	0.0031	<0.0017	0.0055
Rh	µg/L	<70E-6	<0.025	<70E-6	<70E-6	<80E-6	<0.00007	<70E-6	<70E-6	<70E-6	<80E-6
Pd	µg/L	0.0029	<0.025	0.0026	<0.0025	0.0074	<0.0025	<0.0025	<0.0025	0.0027	0.0039
Ag	µg/L	0.0048	<0.025	0.01	<0.0046	0.0013	0.0058	0.0062	0.0061	0.011	0.006
Cd	µg/L	0.0077	<0.025	0.064	0.0097	0.022	0.013	0.0043	0.0037	0.0081	0.028
Sn	µg/L	0.043	5.16	0.019	0.043	0.032	0.015	0.029	0.015	0.055	0.14
Sb	µg/L	2.4	0.42	150	0.0049	0.024	0.0063	0.0094	0.019	0.019	89
Te	µg/L	0.027	N.d.	0.01	0.009	0.01	0.025	0.004	0.008	0.01	0.01
I	µg/L	75	N.d.	29	26	34	38	43	46	37	210
Cs	µg/L	18	16.3	3.9	14	19	4.7	3.1	2.1	17	290
Ba	µg/L	81	121	120	19	53	240	95	79	130	11
La	µg/L	0.016	0.2	0.017	0.52	1.5	1.9	0.14	0.043	0.01	0.0066
Ce	µg/L	0.02	0.63	0.016	1.1	7.6	4.4	0.29	0.093	0.0075	0.0073
Pr	µg/L	0.0031	0.13	0.0033	0.14	1.8	0.64	0.04	0.015	7.70E-4	0.0018
Nd	µg/L	0.019	0.6	0.022	0.69	13	3.3	0.21	0.089	0.0053	0.0065
Sm	µg/L	0.0055	0.25	0.014	0.21	5.6	0.94	0.061	0.031	0.003	0.0027
Eu	µg/L	0.0035	0.083	0.011	0.065	2.1	0.23	0.022	0.01	0.0059	0.0012
Gd	µg/L	0.0069	0.45	0.032	0.3	8.9	1.4	0.11	0.043	0.0039	0.0031
Tb	µg/L	0.0018	0.075	0.0062	0.053	1.8	0.22	0.018	0.007	8.40E-4	0.0014
Dy	µg/L	0.0089	0.425	0.043	0.36	13	1.4	0.12	0.045	0.0047	0.0018
Ho	µg/L	0.0026	0.08	0.0089	0.08	2.8	0.31	0.029	0.012	0.0011	0.0018
Er	µg/L	0.0059	0.25	0.027	0.24	8.5	0.93	0.083	0.038	0.0034	0.0013
Tm	µg/L	0.00087	0.035	0.0043	0.035	1.2	0.12	0.013	0.0061	5.40E-4	4.60E-04
Yb	µg/L	0.0048	0.225	0.029	0.24	8.4	0.77	0.076	0.037	0.0036	0.0016
Lu	µg/L	0.0014	0.04	0.0051	0.04	1.2	0.12	0.013	0.0071	7.00E-4	7.90E-04
Hf	µg/L	0.0019	<0.025	7.40E-04	0.0019	0.051	0.0065	0.0011	0.0012	0.0011	0.0034
Ta	µg/L	0.00045	<0.025	3.10E-04	3.80E-04	0.011	0.0011	4.10E-04	3.20E-04	3.90E-4	5.20E-4
W	µg/L	0.15	N.d.	0.002	0.0076	0.046	0.0053	7.30E-04	<610E-6	0.26	13
Re	µg/L	0.00073	N.d.	0.0014	0.0013	0.0014	0.00036	2.00E-04	7.20E-04	3.00E-4	0.0035
Os	µg/L	0.0004	<0.025	5.00E-04	6.00E-04	0.0017	0.0006	4.00E-04	4.00E-04	6.00E-4	0.0019
Ir	µg/L	<0.0003	<0.025	4.60E-04	3.00E-04	9.90E-04	0.0004	7.80E-04	3.00E-04	6.90E-4	0.0012
Pt	µg/L	0.0015	<0.025	0.0015	0.0014	0.0013	0.0005	9.00E-04	0.0018	0.001	0.0082
Au	µg/L	0.0016	<0.025	7.00E-04	0.0011	7.20E-04	0.0013	0.0013	0.0015	0.0014	0.0022
Hg	µg/L	N.d.	N.d.	N.d.	N.d.	N.d.	N.d.	N.d.	N.d.	N.d.	N.d.
Tl	µg/L	0.0032	N.d.	0.041	<380E-6	0.0013	0.0005	6.60E-04	6.00E-04	7.50E-4	0.45
Pb	µg/L	0.12	0.275	0.097	0.071	0.2	0.12	0.14	0.058	0.14	0.072
Bi	µg/L	0.0018	<0.025	8.70E-04	<860E-6	8.70E-04	0.00086	<860E-6	<860E-6	<860E-6	0.0024
Th	µg/L	0.0014	<0.025	6.20E-04	0.035	0.016	0.0019	7.50E-04	0.0012	5.50E-4	0.0014
U	µg/L	0.0029	<0.025	0.0067	0.75	0.28	0.042	0.026	0.019	0.0017	0.0017
