# Supplementary material for: Young «oil site» of the Uzon Caldera as a habitat for unique microbial life
Source: BMC Microbiol. 2020 Nov 24;20(Suppl 2):349. doi: 10.1186/s12866-020-02012-1 (PMC7685581; doi:10.1186/s12866-020-02012-1)
Supplement: Supplementary file 8 — Additional file 8: Figure S4-A, Additional file 7: Fig. S4-B. Completeness of the naphthalene degradation (А) and benzoate degradation (B) metabolic pathways for the U3.4.10 sample. Red borders indicate the proteins found in U3.4.10 sample. Visualization was made with ANDVisio program of ANDSystem (www.bionet.sscc.ru/and/cell/#!/app/andvisio). [file 12866_2020_2012_MOESM8_ESM.zip]

Archive with 2 entries (2 files):
- Addit_File8_Fig_S4-A.png
- Addit_File8_Fig_S4-B.png
